# Supplementary material for: The association between klotho and kidney and cardiovascular outcomes: a comprehensive systematic review and meta-analysis
Source: Clin Kidney J. 2024 Aug 23;17(9):sfae255. doi: 10.1093/ckj/sfae255 (PMC11398896; doi:10.1093/ckj/sfae255)
Supplement: sfae255_Supplemental_Files [file sfae255_supplemental_files.zip]

Archive with 3 entries (3 files):
- Supplementary Figure S1. PRISMA - The association between Klotho and prognostic o....docx
- Supplementary Table S1. Search strategy and keywords_klotho (1).docx
- Supplementary Table S2.docx
